# Supplementary material for: Effects of Different Salinity Stress on the Transcriptomic Responses of Freshwater Crayfish (Procambarus clarkii, Girard, 1852)
Source: Biology (Basel). 2024 Jul 16;13(7):530. doi: 10.3390/biology13070530 (PMC11273973; doi:10.3390/biology13070530)
Supplement: Supplementary file 1 [file biology-13-00530-s001.zip]

Archive with 4 entries (4 files):
- biology-3069483-supplementary/Supplemental Material Table S1.xls
- biology-3069483-supplementary/Supplemental Material Table S2.xls
- biology-3069483-supplementary/Supplemental Material Table S3.xls
- biology-3069483-supplementary/Supplemental Material Table S4.xls
