# Supplementary material for: Effects of Different Salinity Stress on the Transcriptomic Responses of Freshwater Crayfish (Procambarus clarkii, Girard, 1852)
Source: Biology (Basel). 2024 Jul 16;13(7):530. doi: 10.3390/biology13070530 (PMC11273973; doi:10.3390/biology13070530)
Supplement: Supplementary file 1 [file biology-13-00530-s001.zip › biology-3069483-supplementary/Supplemental Material Table S1.xls]

## Sheet: Sheet1
Gene Primers used for quantity PCR
Primer Name	Nucleotide sequence (5′→ 3′)		Purpose
SLC5A1-F	5' GCATAGTATCACCGATTGGGC 3'		qPCR
SLC5A1-R	5' CGATGTTGCTGGCGAAGAGT 3'		qPCR
AO2-F	5' GATGGTGGCTAAGGATAGGGA 3'		qPCR
AO2-R	5' GAGCTTCTTTGATTGTCAGGATG 3'		qPCR
SOD-4-F	5' GCTATGGGCAAGTGTGTGGC 3'		qPCR
SOD-4-R	5' TCTCGTTAGGGGAGTCCTCG 3'		qPCR
HSP70-F	5' GCCGCTCCTCTTCAGACAGT 3'		qPCR
HSP70-R	5' GAGCAAGGAAGAAATTGACAGAATG 3'		qPCR
DUOX-F	5' GGTCAGGTAATCGGACATCTTG 3'		qPCR
DUOX-R	5' ATTGTGGTCACGGTGTCGC 3'		qPCR
CHER-F	5' CAGACCCAGGAGCAGTAAAGG 3'		qPCR
CHER-R	5' CCACAGTAAATGTTCCATCGCT 3'		qPCR
RGN-F	5' GTTGCTGATGCTGACCTTGTTG 3'		qPCR
RGN-R	5' GGTAAATGTGACGACAGTGGCA 3'		qPCR
TPI1B-F	5' CGTCGTCATCCAAACACTGC 3'		qPCR
TPI1B-R	5' GATCTGTCCACATTCATCTTCCA 3'		qPCR
SORD-F	5' CGGTGTGTGCTCGCTATCA 3'		qPCR
SORD-R	5' TGGCTCCTTTAGTCCAGTATGAA 3'		qPCR
18S-F	5' TCTTCTTAGAGGGATTAGCGG 3'		qPCR
18S-R	5' AAGGGGATTGAACGGGTTA 3'		qPCR
