# Supplementary material for: Effects of Different Salinity Stress on the Transcriptomic Responses of Freshwater Crayfish (Procambarus clarkii, Girard, 1852)
Source: Biology (Basel). 2024 Jul 16;13(7):530. doi: 10.3390/biology13070530 (PMC11273973; doi:10.3390/biology13070530)
Supplement: Supplementary file 1 [file biology-13-00530-s001.zip › biology-3069483-supplementary/Supplemental Material Table S3.xls]

## Sheet: Sheet1
Detailed DEGs information under low salt stress in Fgure 4
id	NC-1_rpkm	NC-2_rpkm	NC-3_rpkm	LS-6h-1_rpkm	LS-6h-2_rpkm	LS-6h-3_rpkm	LS-24h-1_rpkm	LS-24h-2_rpkm	LS-24h-3_rpkm	LS-72h-1_rpkm	LS-72h-2_rpkm	LS-72h-3_rpkm	Symbol	Description	pathway
Unigene0049441	0.23	0.12	0.25	0.72	0.3	7.77	1.5	0.32	10.62	1.67	3.81	0.93	tpi1b	triosephosphate isomerase [Palaemon carinicauda]	Glucose metabolism
Unigene0027806	4.31	3.08	4.93	30.18	14.25	21.8	9.69	5.31	2.74	2.08	24.81	11.73	Acss1	PREDICTED: acetyl-coenzyme A synthetase 2-like, mitochondrial [Ciona intestinalis]	Glucose metabolism
Unigene0051383	4.65	5.47	6.59	19.22	6.34	32.31	10.13	14.6	9.17	7.51	10.03	9.04	PC	PREDICTED: pyruvate carboxylase, mitochondrial-like [Hyalella azteca]	Glucose metabolism
Unigene0024442	82.33	33.47	48.63	23.23	18.01	25.45	41.04	12.18	32.36	57.98	10.76	18.13	PCK2	phosphoenolpyruvate carboxykinase, partial [Procambarus clarkii]	Glucose metabolism
Unigene0003995	64.8	38.77	29.79	33.72	27.4	27.04	19.05	15.86	10.42	27.65	25.19	26.53	GALK1	PREDICTED: galactokinase-like [Crassostrea gigas]	Glucose metabolism
Unigene0022680	542.62	355.39	211.31	372.16	190.13	57.35	297.02	202.64	151.86	64.17	107	76.22	GLU8	PREDICTED: endoglucanase E-4-like [Hyalella azteca]	Glucose metabolism
Unigene0029624	1.72	28.03	10.02	2.12	18.2	75.96	5.78	2.27	1.6	1.2	1	1.81	NAGA	PREDICTED: alpha-N-acetylgalactosaminidase-like [Hyalella azteca]	Glucose metabolism
Unigene0023288	0.54	3.06	1.98	8.53	7.46	18.68	1.79	18.63	1.84	1	3.59	3.3	tpsp	trehalose 6-phosphate synthase 1 isoform 1 [Callinectes sapidus]	Glucose metabolism
Unigene0002115	42.17	15.3	18.39	40.69	3.16	7.64	3.43	2.08	7.24	3.09	5.19	3.33	UGT2B23	PREDICTED: UDP-glucuronosyltransferase 2B14-like [Hyalella azteca]	Glucose metabolism
Unigene0027527	226.55	104.98	130.81	107.58	44.69	69.39	26.8	10.17	38.7	80.46	61.05	44.06	UGT2B14	PREDICTED: UDP-glucuronosyltransferase-like isoform X2 [Hyalella azteca]	Glucose metabolism
Unigene0036089	317.93	74.51	74.42	93.76	39.15	16.45	14.34	18.28	9.5	18.5	59.24	31.63	GPx	glutathione peroxidase 3 [Penaeus monodon]	Protein and amino acid metabolism
Unigene0005556	0.82	1.65	1.59	1.95	1.71	3.91	2.94	3.52	5.18	0.7	2.15	1.8	GstD1	PREDICTED: glutathione S-transferase 1-like isoform X1 [Hyalella azteca]	Protein and amino acid metabolism
Unigene0044846	0.3	0.02	0.29	2.29	11.83	0.2	0.32	2.22	6.53	2.6	0.46	1.92	Hn	AGAP005712-PB [Anopheles gambiae str. PEST] [Anopheles gambiae]	Protein and amino acid metabolism
Unigene0040048	2.51	1.28	0.11	0	0.12	1.84	0.07	0	0.12	0	0.12	0.25	bhmt	PREDICTED: betaine--homocysteine S-methyltransferase 1-like [Limulus polyphemus]	Protein and amino acid metabolism
Unigene0023731	56.47	132.8	59.94	39.75	40.1	26.01	21.69	12.59	22.69	41.66	15.12	19.16	alas2	PREDICTED: 5-aminolevulinate synthase, erythroid-specific, mitochondrial-like [Nicrophorus vespilloides]	Protein and amino acid metabolism
Unigene0004602	117.32	71.52	79.59	74.55	34.31	34.56	38.58	36.94	43.65	69.57	71.27	34.21	Acox3	Peroxisomal acyl-coenzyme A oxidase 3 [Orchesella cincta]	Fat metabolism
Unigene0014148	1341.99	485.51	736.06	852.35	564.08	252.93	339.39	182.85	244.32	378	497.45	177.69	PNLIP	PREDICTED: pancreatic lipase-related protein 3-like [Hyalella azteca]	Fat metabolism
Unigene0036395	509.06	171.32	201.85	305.9	157.96	223.67	101.27	88.3	122.36	177.61	227.9	131.67	AKR1B1	prostaglandin F synthase [Penaeus monodon]	Fat metabolism
Unigene0007221	1.38	2.43	1.94	5.18	1.82	17.35	5.81	4.6	9.42	6.27	13.74	6.1	sod-4	copper/zinc superoxide dismutase [Eriocheir sinensis]	Immune and antioxidant pathways
Unigene0042718	27.07	40.47	60.24	101.09	21.16	10.99	19.6	14.95	18.76	25.35	6.55	19.33	hsp70	heat shock protein [Cherax destructor]	Immune and antioxidant pathways
Unigene0033157	1	1.82	9.78	1.38	0.58	0.12	0.5	0.1	1.21	1.09	0.69	0.42	cycs	cytochrome c [Marsupenaeus japonicus]	Immune and antioxidant pathways
Unigene0020205	3.91	4.49	3.83	2.72	1.55	4.1	0.98	0.71	1.04	1.86	1.77	1.69	Pard3	PREDICTED: partitioning defective 3 homolog isoform X3 [Cimex lectularius]	Immune and antioxidant pathways
Unigene0034095	3.94	2.73	2.86	3.41	3.45	9.93	6.62	3.9	28.73	3.12	4.37	8.9	TUBA1A	alpha-1-tubulin [Gecarcinus lateralis]	Immune and antioxidant pathways
Unigene0043989	0.44	1.13	0.95	1.99	1.4	8.57	2.95	2.13	2.36	2.55	5.07	2.69	Duox	Dual oxidase 2 [Zootermopsis nevadensis]	MAPK signaling pathway
Unigene0040312	0.74	0.41	0.95	10.75	3.22	7.18	2.12	4.14	6.55	1.06	5.02	1.38	fru	PREDICTED: flocculation protein FLO11-like, partial [Hyalella azteca]	MAPK signaling pathway
Unigene0037690	8.26	8.02	9.55	18.8	13.3	25.78	14.33	14.91	27.23	11.27	13.69	11.5	Src42A	PREDICTED: tyrosine-protein kinase Src42A-like [Limulus polyphemus]	MAPK signaling pathway
Unigene0008136	77	44.5	91.66	100.98	34.86	57.61	19.8	32.1	40.16	27.06	33.63	38.77	ENPP3	PREDICTED: venom phosphodiesterase 2-like [Hyalella azteca]	Vitamin metabolism
Unigene0036386	209.01	79.23	71.21	158.57	11.62	24.93	11.5	23.5	30.24	77.12	163.23	37	ALPL	alkaline phosphatase [Litopenaeus vannamei]	Vitamin metabolism
Unigene0023731	56.47	132.8	59.94	39.75	40.1	26.01	21.69	12.59	22.69	41.66	15.12	19.16	alas2	PREDICTED: 5-aminolevulinate synthase, erythroid-specific, mitochondrial-like [Nicrophorus vespilloides]	Vitamin metabolism
Unigene0012055	216.63	105.72	125.17	158.34	53.16	43.37	39.65	39.27	72.11	94.25	89	47.83	UGT2B16	PREDICTED: UDP-glucuronosyltransferase 2B19-like isoform X1 [Hyalella azteca]	Vitamin metabolism
Unigene0048914	381.08	119.88	696.63	124.6	99.84	16.65	34.89	31.11	21.91	72.51	20.19	27.17	Ca14	glycosyl-phosphatidylinositol-linked carbonic anhydrase [Carcinus maenas]	Ammonia Nitrogen Metabolism
Unigene0012480	63.47	7.5	26.53	41.14	8.2	20.02	6.29	10.18	8.44	3.62	9.41	4.45	CA2	glycosyl-phosphatidylinositol-linked carbonic anhydrase [Portunus trituberculatus]	Ammonia Nitrogen Metabolism
Unigene0003332	5.48	6.22	5.98	5.21	3.29	3.83	1.72	1.65	2.19	2.73	1.18	2.52	NT5E	PREDICTED: 5'-nucleotidase-like [Hyalella azteca]	Ammonia Nitrogen Metabolism
Unigene0003954	0.09	0.21	0.2	0.37	0.13	0.78	0.65	0.48	0.31	0.57	0.97	0.33	ABCA3	PREDICTED: ATP-binding cassette sub-family A member 3-like [Branchiostoma belcheri]	ABC transporters
Unigene0021066	0.13	0.31	0.42	0.63	0.26	1.37	0.46	0.54	1.07	0.86	1.05	0.68	Abcc5	ATP-binding cassette transporter sub-family C member 5 [Tigriopus japonicus]	ABC transporters
Unigene0050185	0.5	0.95	1.32	2.2	0.81	3.95	1.68	2.41	2.19	2.4	3.07	2.6	ADORA2A	PREDICTED: adenosine receptor A2b-like isoform X2 [Dinoponera quadriceps]	Calcium signaling pathway
