# Supplementary material for: Effects of Different Salinity Stress on the Transcriptomic Responses of Freshwater Crayfish (Procambarus clarkii, Girard, 1852)
Source: Biology (Basel). 2024 Jul 16;13(7):530. doi: 10.3390/biology13070530 (PMC11273973; doi:10.3390/biology13070530)
Supplement: Supplementary file 1 [file biology-13-00530-s001.zip › biology-3069483-supplementary/Supplemental Material Table S4.xls]

## Sheet: Sheet1
Detailed DEGs information under high salt stress in Fgure 5
id	NC-1_rpkm	NC-2_rpkm	NC-3_rpkm	HS-6h-1_rpkm	HS-6h-2_rpkm	HS-6h-3_rpkm	HS-24h-1_rpkm	HS-24h-2_rpkm	HS-24h-3_rpkm	HS-72h-1_rpkm	HS-72h-2_rpkm	HS-72h-3_rpkm	Symbol	Description	Pathways
Unigene0049441	0.23	0.12	0.25	4.61	0.56	0.54	0.68	0.43	4.57	1.17	0.07	0.29	tpi1b	triosephosphate isomerase [Palaemon carinicauda]	Glucose metabolism
Unigene0008936	1.67	1.14	0.79	1.88	0	3.95	3.42	8.05	17.79	3.39	1.47	9.95	PCK2	phosphoenolpyruvate carboxykinase, partial [Cherax quadricarinatus]	Glucose metabolism
Unigene0034492	1.48	1.77	1.86	5.22	11.38	6.43	6.15	3.44	16.88	4.33	2.93	2.21	chst10	PREDICTED: carbohydrate sulfotransferase 11-like [Hyalella azteca]	Glucose metabolism
Unigene0050180	1.55	2.37	2.47	9.69	3.03	3.95	12.19	8.27	8.81	2.54	3.24	3.35	Hexdc	PREDICTED: hexosaminidase D-like [Hyalella azteca]	Glucose metabolism
Unigene0030025	68.74	74.65	64.38	37.06	74.74	44.41	26.06	32.01	34.56	31.63	24.51	38.34	Ugt8	PREDICTED: UDP-glucuronosyltransferase 2B14-like [Hyalella azteca]	Glucose metabolism
Unigene0040126	14.67	23.78	20.75	40.97	16.92	34.19	67.77	102.58	37.86	19.9	27.87	34.93	ME1	PREDICTED: NADP-dependent malic enzyme-like isoform X1 [Hyalella azteca]	Glucose metabolism
Unigene0051383	4.65	5.47	6.59	35.98	4.69	17.37	16.97	18.63	22.02	11.31	19.02	13.47	PC	PREDICTED: pyruvate carboxylase, mitochondrial-like [Hyalella azteca]	Glucose metabolism
Unigene0002688	123.78	157.65	523.55	144.08	98.67	75.29	1169.56	432.85	601.34	167.93	197.92	155.67	fdl	beta-N-acetylglucosaminidase, partial [Cherax quadricarinatus]	Glucose metabolism
Unigene0023588	4.24	6.21	6.74	19.95	6.52	10.75	9.49	13.2	24.25	5.43	6.99	6.7	B3galnt1	PREDICTED: beta-1,3-galactosyltransferase 1-like [Priapulus caudatus]	Glucose metabolism
Unigene0047248	4.54	3.37	4.39	7.99	3.77	4.6	12.24	8.78	12.28	4.51	7.78	3.95	A4galt	PREDICTED: lactosylceramide 4-alpha-galactosyltransferase-like, partial [Hyalella azteca]	Glucose metabolism
Unigene0030455	52.23	180.9	92.94	183.66	62.88	155.06	298.52	167.53	341.02	132.4	181.6	66.14	HEXA	PREDICTED: beta-hexosaminidase subunit beta-like isoform X2 [Hyalella azteca]	Glucose metabolism
Unigene0002115	42.17	15.3	18.39	12.44	18.2	5.67	0.95	3	1.16	10	2.53	5.26	UGT2B23	PREDICTED: UDP-glucuronosyltransferase 2B14-like [Hyalella azteca]	Glucose metabolism
Unigene0031935	79.47	42.74	53.76	14.45	51.3	20.69	5.46	7.6	4.52	19.75	6.63	17.87	UGT2B16	PREDICTED: UDP-glucuronosyltransferase-like [Hyalella azteca]	Glucose metabolism
Unigene0022670	227.59	248.06	142.93	123.35	59.84	143.42	19.44	14.37	31.49	74	69.98	68.44	SORD	Sorbitol dehydrogenase [Orchesella cincta]	Glucose metabolism
Unigene0027527	226.55	104.98	130.81	47.91	59.54	66.12	34.25	38.67	12.72	93.39	23.63	98.47	UGT2B14	PREDICTED: UDP-glucuronosyltransferase-like isoform X2 [Hyalella azteca]	Glucose metabolism
Unigene0022680	542.62	355.39	211.31	135.35	590.95	174.37	50.33	118.39	41.85	136.37	135.96	264.01	GLU8	PREDICTED: endoglucanase E-4-like [Hyalella azteca]	Glucose metabolism
Unigene0002631	2.8	32.66	9.01	5.32	6.15	4.49	2.3	2.96	3.17	10.65	2.88	10.1	ACAC	acetyl-CoA carboxylase [Macrobrachium nipponense]	Glucose metabolism
Unigene0034779	40.26	23.62	21.24	16.83	31.19	17.69	4.98	3.55	9.69	43.81	22.42	23.09	FBP1	fructose 1,6-bisphosphatase [Eriocheir sinensis]	Glucose metabolism
Unigene0020013	11.92	11.53	7.38	11.31	6.96	9.29	2.52	2.31	4.13	6.31	6.79	5.48	UGP2	PREDICTED: UTP--glucose-1-phosphate uridylyltransferase-like isoform X1 [Hyalella azteca]	Glucose metabolism
Unigene0046754	3.38	2.73	3.21	4.8	1.92	2.41	0.89	0.95	1.83	1.64	1.75	1.74	Pcca	Propionyl-CoA carboxylase alpha chain, mitochondrial [Zootermopsis nevadensis]	Glucose metabolism
Unigene0000007	1.21	2.9	1.99	10.67	1.42	3.32	6.89	6.7	11.98	5.3	10.96	3.85	ACX3	PREDICTED: acyl-coenzyme A oxidase 2, peroxisomal-like [Lingula anatina]	Fat metabolism
Unigene0006677	21.45	20.43	30.57	76.82	26.71	39.42	93.16	94.44	88.33	29.59	37.61	36.14	CERS6	PREDICTED: ceramide synthase 6-like [Hyalella azteca]	Fat metabolism
Unigene0002289	5.11	4.64	10.13	8.95	2.95	13.82	29.45	11.5	24.35	7.1	3.32	6.97	LACS8	PREDICTED: long chain acyl-CoA synthetase 9, chloroplastic-like [Hyalella azteca]	Fat metabolism
Unigene0000484	2.86	5.2	11.12	8.64	3.5	5.07	13.8	13.49	18	5.9	4.64	7.79	ACSL4	PREDICTED: long-chain-fatty-acid--CoA ligase 4-like isoform X2 [Hyalella azteca]	Fat metabolism
Unigene0004602	117.32	71.52	79.59	53.23	86.45	50.69	24.34	35.98	26.11	75.62	34.88	73.25	Acox3	Peroxisomal acyl-coenzyme A oxidase 3 [Orchesella cincta]	Fat metabolism
Unigene0036395	509.06	171.32	201.85	223.32	117.99	238.43	94.69	55.77	114.04	115.35	140.86	125.22	AKR1B1	prostaglandin F synthase [Penaeus monodon]	Fat metabolism
Unigene0019107	89	105.11	102.97	34.76	68.4	64.6	8.72	19.47	43.86	74.57	22.45	59.46	Acox1	Acyl-coenzyme A oxidase [Daphnia magna]	Fat metabolism
Unigene0036739	18.08	41.38	25.37	8.14	5.86	23.3	3.42	5.81	6.63	12.53	5.87	10.49	Acsl4	PREDICTED: long-chain-fatty-acid--CoA ligase 4-like isoform X2 [Hyalella azteca]	Fat metabolism
Unigene0036089	317.93	74.51	74.42	129.56	182.16	29.86	27.36	29.75	28.45	29.48	26.09	54	GPx	glutathione peroxidase 3 [Penaeus monodon]	Fat metabolism
Unigene0003341	0.66	55.47	50.38	23.56	1.97	2.03	1.29	0.59	3.3	0.69	0.77	2.18	Fasn	fatty acid synthase [Litopenaeus vannamei]	Fat metabolism
Unigene0047299	0.03	4.68	1.21	3.04	0.1	1.16	129.65	48.49	231.78	4.69	45.59	3.2	ALDH18A1	PREDICTED: delta-1-pyrroline-5-carboxylate synthase-like [Hyalella azteca]	Protein and amino acid metabolism
Unigene0000815	24.8	17.98	17.61	9.63	38.71	18.44	222.84	160.93	116.45	42.65	87.16	121.04	Csad	cysteine sulfinic acid decarboxylase [Litopenaeus vannamei]	Protein and amino acid metabolism
Unigene0011364	513.58	310.72	773.2	958.69	655.92	714.85	1899.01	2503.96	1861.58	481.03	362.19	597.97	Gs2	glutamine synthetase 2 [Procambarus clarkii]	Protein and amino acid metabolism
Unigene0050125	29.02	21.04	29.38	51.78	19.75	33.22	121.01	118.66	63.25	31	37.6	30.52	Txnrd3	PREDICTED: thioredoxin reductase 1, cytoplasmic-like [Hyalella azteca]	Protein and amino acid metabolism
Unigene0046208	9.63	22.7	9.41	47.74	15.87	20.38	55.36	33.39	64.11	18.32	49.89	10.3	AHCYL2	PREDICTED: adenosylhomocysteinase 2-like isoform X1 [Cephus cinctus]	Protein and amino acid metabolism
Unigene0014727	15.72	24.54	17.41	35.59	10.83	14.67	73.42	48.97	51.05	20.81	35.85	9.8	Ddc	Aromatic-L-amino-acid decarboxylase [Zootermopsis nevadensis]	Protein and amino acid metabolism
Unigene0021067	91.25	61.3	37.61	54.54	35.82	44.24	18.92	13.57	23.95	31.56	31.75	44.48	Got2	aspartate aminotransferase [Fenneropenaeus chinensis]	Protein and amino acid metabolism
Unigene0052072	17.72	7.12	6.32	8.11	4.53	6.05	2.02	2.57	3.69	2.54	2.94	4.17	GstS1	glutathione S-transferase S2 [Laodelphax striatella]	Protein and amino acid metabolism
Unigene0040047	85.45	268.07	132.22	188.4	319.58	164.55	52.98	28.73	31.09	2.95	1.92	5.5	bhmt	PREDICTED: betaine--homocysteine S-methyltransferase 1-like [Hyalella azteca]	Protein and amino acid metabolism
Unigene0035554	266.09	88.26	74.98	70.52	56.01	68.73	32.53	20.57	27.24	38.51	30.84	46.69	Mgst3	Microsomal glutathione S-transferase, partial [Daphnia magna]	Protein and amino acid metabolism
Unigene0007510	11.19	17.33	13.18	4.3	11.7	9.04	0.57	1.55	4.39	10.7	2.55	9.28	ACMSD	PREDICTED: 2-amino-3-carboxymuconate-6-semialdehyde decarboxylase-like isoform X1 [Hyalella azteca]	Protein and amino acid metabolism
Unigene0014331	249.96	118.38	110.96	97.48	146.34	58.49	42.21	27.91	32.5	113.28	42.59	59.94	PDIA3	protein-disulfide isomerase [Scylla paramamosain]	Protein and amino acid metabolism
Unigene0014957	0.07	0.15	0.45	0.6	0.15	0.47	1	1.13	1	0.62	0.57	1.31	PNP	Purine nucleoside phosphorylase [Daphnia magna]	Ammonia Nitrogen Metabolism
Unigene0007338	1.33	2.19	1.51	1.96	2.48	1.41	4.93	5.67	7.45	2.41	1.84	1.62	Tyms	thymidylate synthase [Litopenaeus vannamei]	Ammonia Nitrogen Metabolism
Unigene0046385	2.62	4.83	2.87	11.96	1.76	5.85	7.88	5.16	7.95	5.12	6.03	5.38	Gda	PREDICTED: guanine deaminase-like [Hyalella azteca]	Ammonia Nitrogen Metabolism
Unigene0004864	14.63	10.57	8.57	7.78	7.62	5.63	3.47	6.7	3.75	7.87	3.96	6.99	ADA	PREDICTED: adenosine deaminase-like [Hyalella azteca]	Ammonia Nitrogen Metabolism
Unigene0000685	0.86	1.26	1.14	1.29	0.32	0.9	0.37	0.2	0.45	0.3	0.38	0.79	NUDT9	PREDICTED: ADP-ribose pyrophosphatase, mitochondrial [Megachile rotundata]	Ammonia Nitrogen Metabolism
Unigene0002135	1	10.71	2.01	6.58	1.19	1.4	0.59	0.37	1.08	1.45	0.13	1.17	Upp1	Uridine phosphorylase 1 [Daphnia magna]	Ammonia Nitrogen Metabolism
Unigene0008502	0.2	0.05	0.2	0.42	0.36	0.53	1.27	1.39	0.08	1.03	0.85	0.08	GGCX	PREDICTED: vitamin K-dependent gamma-carboxylase-like [Priapulus caudatus]	Vitamin Metabolism
Unigene0010746	0.57	1.47	0.86	13.26	0.53	3.36	2.75	3.43	1.76	1.33	0.55	3.87	Nampt	PREDICTED: nicotinamide phosphoribosyltransferase-like [Branchiostoma belcheri]	Vitamin Metabolism
Unigene0049426	3.12	4.27	2	8.38	1.9	4.59	6.35	6.09	8.23	6.98	3.61	4.04	Blvrb	flavin reductase [Acyrthosiphon pisum]	Vitamin Metabolism
Unigene0018994	104.25	90.97	87.05	58.5	93.6	65.74	28.54	49.51	45.13	111.85	37.47	92.53	aldh1l1	PREDICTED: cytosolic 10-formyltetrahydrofolate dehydrogenase-like [Limulus polyphemus]	Vitamin Metabolism
Unigene0011742	1.91	2.39	2.23	5.42	1.05	1.2	0.72	0.85	1.19	1.03	0.75	1.13	Nmnat1	PREDICTED: nicotinamide/nicotinic acid mononucleotide adenylyltransferase 1-like [Hyalella azteca]	Vitamin Metabolism
Unigene0003361	0.29	2.96	0.91	0.18	0.05	0.54	0	0.02	0.23	0.48	0.2	0.04	UPB1	PREDICTED: beta-ureidopropionase-like [Priapulus caudatus]	Vitamin Metabolism
Unigene0049125	0.18	0.05	0.24	1.19	0.09	0.45	1.71	3.93	3.19	0.21	0.07	0.25	BOK	B cell lymphoma 2 [Macrobrachium rosenbergii]	Immune and antioxidant pathways
Unigene0016181	18.84	24.98	40.82	101.6	16.78	67.73	77.97	84.51	129.48	55.49	41.23	61.99	CASP3	Caspase Dronc [Daphnia magna]	Immune and antioxidant pathways
Unigene0027707	58.99	70.37	92.83	154.82	81.29	148.94	262.33	220.63	174.38	86.86	89.04	88.26	BIRC2	inhibitor of apoptosis protein [Scylla paramamosain]	Immune and antioxidant pathways
Unigene0007124	4.52	7.79	4.05	20.1	2.6	8.1	15.85	13.31	14.82	6.97	9.67	8.46	CYTH1	PREDICTED: cytohesin-1-like isoform X3 [Hyalella azteca]	Immune and antioxidant pathways
Unigene0011334	20.43	21.49	32.74	67.71	21.53	33.69	71.93	40.91	57.21	45.93	33.77	34.89	UBA1	ubiquitin-activating enzyme E1 [Penaeus monodon]	Immune and antioxidant pathways
Unigene0016565	11.29	10.45	10.79	8.99	4.06	8.49	5.22	3.43	4.39	6.49	3.94	7.1	Pex11a	Peroxisomal membrane protein 11B [Zootermopsis nevadensis]	Immune and antioxidant pathways
Unigene0042279	2.16	6.24	3.21	2.26	5.17	2.69	0.68	1.91	1.55	2.13	1.03	2.55	SCARB2	scavenger receptor class B type I protein [Macrobrachium nipponense]	Immune and antioxidant pathways
Unigene0032922	825.48	1275.24	955.15	541.83	591.05	1122.77	142.85	324.52	443.59	770.6	351.34	1010.25	cat	catalase [Scylla paramamosain]	Immune and antioxidant pathways
Unigene0009574	0.22	0.63	0.67	1.26	0.22	0.58	2.77	1.11	3.12	0.52	0.85	0.74	Plk2	PREDICTED: serine/threonine-protein kinase PLK1-like [Hyalella azteca]	FoxO signaling pathway
Unigene0049875	1.14	1.71	0.88	2.1	0.28	0.81	0.64	0.4	0.55	0.63	0.55	1.13	ccnb2	cyclin B [Procambarus clarkii]	FoxO signaling pathway
Unigene0026350	0.46	0.7	0.83	1.5	0.35	0.55	0.24	0.17	0.33	0.38	0.24	0.15	SAK	PREDICTED: serine/threonine-protein kinase PLK4-like [Hyalella azteca]	FoxO signaling pathway
Unigene0001386	0.45	0.17	0.9	1.17	1.43	0.46	3.65	3.22	0.32	0	0.42	0.22	Act57B	actin 1 [Penaeus monodon]	Hippo signaling pathway
Unigene0035033	11.24	12.45	20.99	70.34	15.99	15.17	35.81	80.51	23.92	12.21	15.52	19.29	Lpp	PREDICTED: lipoma-preferred partner homolog isoform X1 [Hyalella azteca]	Hippo signaling pathway
Unigene0029730	1.55	1.37	1.69	2.75	1.79	2.01	5.26	5.1	2.67	1.75	1.74	1.95	Kibra	PREDICTED: protein kibra-like [Parasteatoda tepidariorum]	Hippo signaling pathway
Unigene0043246	2.16	2.37	3.78	5.23	4.15	3.37	8.53	7.93	6.98	3.41	2.65	4.31	jub	PREDICTED: LIM domain-containing protein jub-like isoform X3 [Hyalella azteca]	Hippo signaling pathway
Unigene0028450	7.19	8.83	10.59	23.88	11.29	9.91	15.46	20.25	19.77	10.16	10.8	13.56	yap1	yorkie [Helicoverpa armigera]	Hippo signaling pathway
Unigene0021679	15.33	23.43	24.5	43.77	15.88	26.56	51.79	43.02	36.19	26.18	21.66	25.43	MPP5	MAGUK p55 subfamily member 5, partial [Stegodyphus mimosarum]	Hippo signaling pathway
Unigene0007221	1.38	2.43	1.94	11.65	5.27	5.38	3.92	4.36	8.51	5.85	1.52	3.88	sod-4	copper/zinc superoxide dismutase [Eriocheir sinensis]	Longevity regulating pathway
Unigene0012504	3.97	2.69	3.88	7.18	3.22	7.16	7.6	7.58	6.15	5.96	4.52	6.47	chico	PREDICTED: insulin receptor substrate 1 [Diachasma alloeum]	Longevity regulating pathway
Unigene0031090	469.45	231.42	197.08	181.09	203.02	229.26	108.69	77.67	96.92	223.04	220.09	308.76	SOD2	cytosolic manganese superoxide dismutase [Procambarus clarkii]	Longevity regulating pathway
Unigene0035554	266.09	88.26	74.98	70.52	56.01	68.73	32.53	20.57	27.24	38.51	30.84	46.69	Mgst3	Microsomal glutathione S-transferase, partial [Daphnia magna]	Longevity regulating pathway
Unigene0042764	286.51	181.61	162.95	165.83	169.78	69.13	25.71	22.74	42.21	77.2	26.47	51.04	Hsp60A	heat shock protein [Cherax cainii]	Longevity regulating pathway
Unigene0040312	0.74	0.41	0.95	2.99	3.22	2.73	4.65	3.49	1.31	1.23	2.17	0.25	fru	PREDICTED: flocculation protein FLO11-like, partial [Hyalella azteca]	MAPK signaling pathway
Unigene0049339	2.81	8.21	5.72	16.65	9.06	8.03	19.9	23.64	18.2	7.53	7.03	10.77	Rac2	PREDICTED: ras-like GTP-binding protein RhoL isoform X2 [Stomoxys calcitrans]	MAPK signaling pathway
Unigene0043300	2.61	2.52	2.85	7.82	3.54	6.64	8.02	8.34	5.84	5.52	5.55	5.93	MAP3K13	PREDICTED: mitogen-activated protein kinase kinase kinase 12 isoform X2 [Athalia rosae]	MAPK signaling pathway
Unigene0033137	51.8	31.57	38.9	45.62	32.09	42.25	69.55	75.85	112.97	34.17	46.77	37.16	JUN	AP-1 [Litopenaeus vannamei]	MAPK signaling pathway
Unigene0040404	4.08	3.8	6.82	1127	836	826	1663	1773	1379	918	937	721	Map3k1	Mitogen-activated protein kinase kinase kinase 1 [Zootermopsis nevadensis]	MAPK signaling pathway
Unigene0042718	27.07	40.47	60.24	58.46	47.35	33.85	3.78	6.72	8.88	16.8	13.77	10.31	hsp70	heat shock protein [Cherax destructor]	MAPK signaling pathway
Unigene0032569	2.33	2.73	2.81	6	2.07	3.42	5.62	6.81	3.56	3.07	1.8	4.8	DTX2	PREDICTED: probable E3 ubiquitin-protein ligase DTX2 [Lingula anatina]	Notch signaling pathway
Unigene0042173	0.14	0.39	0.45	0.62	0.34	0.26	1.04	1.04	1.23	0.28	0.19	0.28	IPPK	PREDICTED: inositol-pentakisphosphate 2-kinase isoform X2 [Wasmannia auropunctata]	Phosphatidylinositol signaling system
Unigene0003207	0.56	1.72	1.55	3.78	1.25	1.78	3.43	3.47	3.65	2.01	0.79	2.36	Pkc53E	PREDICTED: protein kinase C, brain isozyme isoform X1 [Cerapachys biroi]	Phosphatidylinositol signaling system
Unigene0000780	2.52	4.02	4.31	3.38	1.63	2.55	1.38	1.75	1.05	1.56	0.83	2.22	Inpp1	PREDICTED: inositol polyphosphate 1-phosphatase-like [Branchiostoma belcheri]	Phosphatidylinositol signaling system
Unigene0012433	12.88	4.56	13.36	16.73	17.65	13.65	28.16	42.31	27.09	14.85	14.02	15.07	cact	NF-kappa B inhibitor alpha [Macrobrachium rosenbergii]	Toll and Imd signaling pathway
Unigene0018633	0.63	1.05	0.9	2.46	0.98	1.22	1.68	1.68	1.81	0.92	0.79	1.72	dl	dorsal [Eriocheir sinensis]	Toll and Imd signaling pathway
Unigene0039274	0.36	0.29	0.2	0.95	0.73	0.93	2.1	2.35	1.43	0.45	0.84	0.43	fzd8	PREDICTED: frizzled-2-like [Hyalella azteca]	Wnt signaling pathway
Unigene0040904	0.2	0.34	0.13	0.59	0.28	0.21	0.56	0.58	2.43	1.01	0.32	0.24	CYR61	PREDICTED: WNT1-inducible-signaling pathway protein 2 [Diuraphis noxia]	Wnt signaling pathway
Unigene0033267	2.36	3	2.96	9	3.66	4.94	10.09	9.14	10.21	4.19	3.52	5.28	SFRP5	PREDICTED: secreted frizzled-related protein 2-like isoform X2 [Hyalella azteca]	Wnt signaling pathway
Unigene0049441(TPI1B)		0.2			1.90333			1.89333			0.51		Glucose metabolism
Unigene0008936(PCK2)		1.2			1.94333			9.75333			4.93667		Glucose metabolism
Unigene0034492(CHST10)		1.70333			7.67667			8.82333			3.15667		Glucose metabolism
Unigene0050180(HEXDC)		2.13			5.55667			9.75667			3.04333		Glucose metabolism
Unigene0030025(UGT8)		69.2567			52.07			30.8767			31.4933		Glucose metabolism
Unigene0040126(ME1)		19.7333			30.6933			69.4033			27.5667		Glucose metabolism
Unigene0051383(PC)		5.57			19.3467			19.2067			14.6		Glucose metabolism
Unigene0002688(FDL)		268.327			106.013			734.583			173.84		Glucose metabolism
Unigene0023588(B3GALNT1)		5.73			12.4067			15.6467			6.37333		Glucose metabolism
Unigene0047248(A4GALT)		4.1			5.45333			11.1			5.41333		Glucose metabolism
Unigene0030455(HEXA)		108.69			133.867			269.023			126.713		Glucose metabolism
Unigene0002115(UGT2B23)		25.2867			12.1033			1.70333			5.93		Glucose metabolism
Unigene0031935(UGT2B16)		58.6567			28.8133			5.86			14.75		Glucose metabolism
Unigene0022670(SORD)		206.193			108.87			21.7667			70.8067		Glucose metabolism
Unigene0027527(UGT2B14）		154.113			57.8567			28.5467			71.83		Glucose metabolism
Unigene0022680(GLU8)		369.773			300.223			70.19			178.78		Glucose metabolism
Unigene0002631(ACAC)		14.8233			5.32			2.81			7.87667		Glucose metabolism
Unigene0034779(FBP1)		28.3733			21.9033			6.07333			29.7733		Glucose metabolism
Unigene0020013(UGP2)		10.2767			9.18667			2.98667			6.19333		Glucose metabolism
Unigene0046754(PCCA)		3.10667			3.04333			1.22333			1.71		Glucose metabolism
Unigene0000007(ACX3)		2.03333			5.13667			8.52333			6.70333		Fat metabolism
Unigene0006677(CERS6)		24.15			47.65			91.9767			34.4467		Fat metabolism
Unigene0002289(LACS8)		6.62667			8.57333			21.7667			5.79667		Fat metabolism
Unigene0000484(ACSL4)		6.39333			5.73667			15.0967			6.11		Fat metabolism
Unigene0004602(ACOX3)		89.4767			63.4567			28.81			61.25		Fat metabolism
Unigene0036395(AKR1B1)		294.077			193.247			88.1667			127.143		Fat metabolism
Unigene0019107(ACOX1)		99.0267			55.92			24.0167			52.16		Fat metabolism
Unigene0036739(ACSL4)		28.2767			12.4333			5.28667			9.63		Fat metabolism
Unigene0036089(GPX)		155.62			113.86			28.52			36.5233		Fat metabolism
Unigene0003341(FASN)		35.5033			9.18667			1.72667			1.21333		Fat metabolism
Unigene0047299(ALDH18A1)		1.97333			1.43333			136.64			17.8267		Protein and amino acid metabolism
Unigene0000815(CSAD)		20.13			22.26			166.74			83.6167		Protein and amino acid metabolism
Unigene0011364(GS2)		532.5			776.487			2088.18			480.397		Protein and amino acid metabolism
Unigene0050125(TXNRD3)		26.48			34.9167			100.973			33.04		Protein and amino acid metabolism
Unigene0046208(AHCYL2)		13.9133			27.9967			50.9533			26.17		Protein and amino acid metabolism
Unigene0014727(DDC)		19.2233			20.3633			57.8133			22.1533		Protein and amino acid metabolism
Unigene0021067(GOT2)		63.3867			44.8667			18.8133			35.93		Protein and amino acid metabolism
Unigene0052072(GSTS1)		10.3867			6.23			2.76			3.21667		Protein and amino acid metabolism
Unigene0040047(BHMT)		161.913			224.177			37.6			3.45667		Protein and amino acid metabolism
Unigene0035554(MGST3)		143.11			65.0867			26.78			38.68		Protein and amino acid metabolism
Unigene0007510(ACMSD)		13.9			8.34667			2.17			7.51		Protein and amino acid metabolism
Unigene0014331(PDIA3)		159.767			100.77			34.2067			71.9367		Protein and amino acid metabolism
Unigene0014957(PNP)		0.223333			0.406667			1.04333			0.833333		Ammonia Nitrogen Metabolism
Unigene0007338(TYMS)		1.67667			1.95			6.01667			1.95667		Ammonia Nitrogen Metabolism
Unigene0046385(GDA)		3.44			6.52333			6.99667			5.51		Ammonia Nitrogen Metabolism
Unigene0004864(ADA)		11.2567			7.01			4.64			6.27333		Ammonia Nitrogen Metabolism
Unigene0000685(NUDT9)		1.08667			0.836667			0.34			0.49		Ammonia Nitrogen Metabolism
Unigene0002135(UPP1)		4.57333			3.05667			0.68			0.916667		Ammonia Nitrogen Metabolism
Unigene0008502(GGCX)		0.15			0.436667			0.913333			0.653333		Vitamin Metabolism
Unigene0010746(NAMPT)		0.966667			5.71667			2.64667			1.91667		Vitamin Metabolism
Unigene0049426(BLVRB)		3.13			4.95667			6.89			4.87667		Vitamin Metabolism
Unigene0018994(ALDH1L1)		94.09			72.6133			41.06			80.6167		Vitamin Metabolism
Unigene0011742(NMNAT1)		2.17667			2.55667			0.92			0.97		Vitamin Metabolism
Unigene0003361(NMNAT2)		1.38667			0.256667			0.0833333			0.24		Vitamin Metabolism
